# Supplementary material for: How Ohio public library systems respond to opioid-related substance use: a descriptive analysis of survey results
Source: BMC Public Health. 2024 May 17;24:1336. doi: 10.1186/s12889-024-18799-x (PMC11101333; doi:10.1186/s12889-024-18799-x)
Supplement: Supplementary file 2 — Supplementary Material 2 [file 12889_2024_18799_MOESM2_ESM.csv]

shuffled_id	consent_complete	survey_started	survey_complete	locale_add	survey_q1_aware_public	survey_q2_use_public	survey_q3_aware_opioids	survey_q5_evidence	survey_q6_evidence_purchases	survey_q6_evidence_injection	survey_q6_evidence_needles	survey_q6_evidence_oral	survey_q6_evidence_pills	survey_q6_evidence_overdose	survey_q6_evidence_other	survey_q11_naloxone	survey_q22_writen_policies	survey_q23_training	survey_q24_response	survey_q25_referrals_naloxone	survey_q25_referrals_treatment	survey_q25_referrals_exchange	survey_q25_resources_deterra	survey_q25_resources_disposal	survey_q25_resources_test	survey_q25_resources_peer	survey_q25_resources_social	survey_q25_resources_nurse	survey_q25_resources_ed	survey_q25_resources_security	survey_q25_facility_hours	survey_q25_facility_lock	survey_q25_facility_request	survey_q25_facility_blue	survey_q25_facility_camera	survey_q25_facility_sightlines	survey_q26_evaluation	survey_q31_partner	survey_q33_funding	survey_q36_support	survey_q39_responsibility	survey_q41_covid_closed	survey_q42_covid_closed_time	survey_q43_covid_reduced_hours	survey_q44_covid_reduced_staff	survey_q45_covid_new_programs	survey_q47_covid_ability_opioid
1	Complete	Started	Complete	Suburban	No	No	No	Yes	Yes	No	No	No	No	No	Yes	No	Yes	Yes	Yes	No	No	No	No	Yes	No	No	No	No	No	No	No	No	No	No	Yes	Yes	No	Yes	No	Yes	Yes	Yes	3 Months	Yes	Yes	Yes	Yes
2	Complete	Started	Complete	Town	Yes	No	Yes: I was aware of the event, but did not attend any of the panels	Yes	Yes	Yes	Yes	No	No	Yes	No	No	Yes	Yes	Yes	No	No	No	No	No	No	No	No	No	No	Yes	No	Yes	Yes	No	No	No	No	Yes	No	Yes	Yes	No		No	No	Yes	No
3	Complete	Started	Complete	Suburban	Yes	No	Yes: I organized, hosted, or attended one or more panels	Yes	No	Yes	Yes	No	No	Yes	No	No	No	No	Yes	No	No	No	Yes	No	No	No	No	No	Yes	Yes	No	No	Yes	No	No	Yes	No	Yes	Yes	Yes	Yes	Yes	5 Months	Yes	Yes	Yes	Yes
4	Complete	Started	Complete	Suburban	No	No	Yes: I was aware of the event, but did not attend any of the panels	No	No	No	No	No	No	No	No	Yes	Yes	No	No	No	No	No	No	No	No	No	No	No	No	No	No	No	No	No	No	No		No	Yes	Yes	No	Yes	2 Months	Yes	No	Yes	No
5	Complete	Started	Complete	Suburban	Yes	No	Yes: I was aware of the event, but did not attend any of the panels	No	No	No	No	No	No	No	No	No	No	Yes	No	No	No	No	No	No	No	No	No	No	No	No	No	No	No	No	No	No		No	Yes	Yes	Yes	Yes	1 Month	No	No	Yes	No
6	Complete	Started	Complete	Rural	Yes	No	Yes: I organized, hosted, or attended one or more panels	Yes	Yes	No	Yes	No	No	No	No	No	No	Yes	Yes	No	No	No	No	No	No	No	No	No	No	No	No	Yes	Yes	No	Yes	Yes	No	No	Yes	No	Yes	Yes	2 Months	No	No	Yes	No
7	Complete	Started	Complete	City	No	No	No	Yes	Yes	No	Yes	No	No	Yes	No	Yes	No	Yes	Yes	No	No	No	No	No	No	No	Yes	No	No	No	Yes	No	No	No	No	Yes	Yes	Yes	Yes	No	Yes	Yes	2 Months	Yes	Yes	Yes	Yes
8	Complete	Started	Incomplete	City	Yes	No	Yes: I was aware of the event, but did not attend any of the panels	Yes	No	No	Yes	No	No	Yes	No	No	No	No	Yes	No	No	No	No	No	No	No	No	No	No	No	No	No	No	No	No	No
9	Complete	Started	Complete	Rural	No	No	No	Yes	No	No	No	No	No	No	Yes	No	No	Yes	Yes	No	No	No	No	No	No	No	No	No	No	No	No	No	Yes	No	No	No	No	No	Yes	Yes	Yes	Yes	3 Months	Yes	Yes	No	No
10	Complete	Started	Complete	Town	No	No	No	Yes	Yes	No	Yes	No	No	No	No	No	Yes	No	Yes	No	No	No	No	No	No	No	No	No	No	No	No	No	No	No	Yes	Yes	Yes	No	Yes	Yes	Yes	Yes	2 Months	Yes	No	Yes	No
11	Complete	Started	Complete	Suburban	No	No	No	No	No	No	No	No	No	No	No	No	No	No	Yes	No	No	No	No	No	No	No	No	No	No	No	No	No	No	No	Yes	Yes	No	No	No	Yes	Yes	Yes	3 Months	Yes	Yes	Yes	Yes
12	Complete	Started	Complete	Town	No	No	Yes: I organized, hosted, or attended one or more panels	Yes	Yes	No	No	No	Yes	No	No	No	No	No	Yes	No	No	No	No	No	No	No	No	No	No	No	No	No	Yes	No	No	No	No	No	No	No	Yes	Yes	3 Months	No	No	No	No
13	Complete	Started	Complete	Suburban	Yes	Yes	Yes: I organized, hosted, or attended one or more panels	Yes	No	Yes	Yes	No	No	Yes	No	No	No	No	Yes	No	No	No	Yes	No	No	No	No	No	No	No	No	No	No	No	No	No	No	Yes	No	Yes	Yes	Yes	8 Months	Yes	Yes	Yes	No
14	Complete	Started	Complete	Town	No	No	Yes: I was aware of the event, but did not attend any of the panels	No	No	No	No	No	No	No	No	No	No	Yes	No	No	No	No	No	No	No	No	No	No	No	No	No	No	No	No	No	No		No	Yes	Yes	Yes	Yes	3 Months	No	No	Yes	No
15	Complete	Started	Complete	Town	No	No	No	No	No	No	No	No	No	No	No	No	No	No	No	No	No	No	No	No	No	No	No	No	No	No	No	No	No	No	No	No		No	No	No	Yes	Yes	2 Months	Yes	No	No	No
16	Complete	Started	Complete	Suburban	No	No	Yes: I was aware of the event, but did not attend any of the panels	No	No	No	No	No	No	No	No	No	No	No	Yes	No	No	No	No	No	No	No	No	No	No	No	No	No	Yes	No	No	No	No	No	Yes	No	No	Yes	2 Months	Yes	Yes	No	No
17	Complete	Started	Complete	Town	Yes	Yes	Yes: I organized, hosted, or attended one or more panels	Yes	No	No	Yes	No	Yes	No	No	No	Yes	Yes	Yes	No	No	No	Yes	No	No	No	Yes	No	No	No	No	No	Yes	No	No	No	No	Yes	No	Yes	Yes	Yes	3 Months	No	No	Yes	No
18	Complete	Started	Complete	Town	No	No	No	Yes	No	Yes	Yes	No	No	No	No	Yes	No	No	No	No	No	No	No	No	No	No	No	No	No	No	No	No	No	No	No	No		Yes	No	Yes	Yes	Yes	3 Months	Yes	No	Yes	No
19	Complete	Started	Complete	Rural	Yes	No	Yes: I organized, hosted, or attended one or more panels	No	No	No	No	No	No	No	No	No	No	No	Yes	No	No	No	No	No	No	No	No	No	No	No	No	No	No	No	Yes	No	No	No	No	No	Yes	Yes	3 Months	No	No	Yes	No
20	Complete	Started	Complete	Rural	No	No	No	Yes	No	No	No	No	No	No	Yes	No	No	No	No	No	No	No	No	No	No	No	No	No	No	No	No	No	No	No	No	No		No	Yes	No	Yes	Yes	3 Months	No	No	No	No
21	Complete	Started	Complete	City	No	No	Yes: I was aware of the event, but did not attend any of the panels	Yes	Yes	Yes	Yes	No	No	Yes	No	Yes	Yes	Yes	Yes	No	No	No	No	Yes	No	No	No	No	No	No	No	No	No	No	No	Yes	Yes	Yes	Yes	Yes	Yes	No		No	Yes	No	No
22	Complete	Started	Complete	Suburban	Yes	Yes	Yes: I organized, hosted, or attended one or more panels	Yes	No	No	Yes	No	No	Yes	No	Yes	Yes	Yes	Yes	No	Yes	No	Yes	No	No	No	No	No	No	Yes	No	No	No	No	No	Yes	No	Yes	Yes	Yes	Yes	No		No	No	Yes	No
23	Complete	Started	Incomplete	Suburban	No	No	Yes: I organized, hosted, or attended one or more panels	Yes	Yes	Yes	Yes	No	No	Yes	No	Yes	No	Yes	Yes	No	No	No	No	No	No	No	No	No	No	No	No	No	No	No	No	No
24	Complete	Started	Complete	Town	Yes	No	No	Yes	Yes	No	Yes	No	Yes	No	No	Yes	No	Yes	Yes	No	Yes	No	Yes	No	No	No	No	No	No	No	No	No	No	No	No	Yes	No	Yes	No	Yes	Yes	Yes	1 Month	Yes	Yes	No	Yes
25	Complete	Started	Complete	Suburban	No	No	No	No	No	No	No	No	No	No	No	No	No	No	No	No	No	No	No	No	No	No	No	No	No	No	No	No	No	No	No	No		No	No	Yes	Yes	No		Yes	Yes	Yes	No
26	Complete	Started	Complete	Town	No	No	No	Yes	Yes	Yes	Yes	No	Yes	Yes	No	No	Yes	Yes	Yes	No	No	No	No	Yes	No	No	No	No	Yes	No	No	No	Yes	No	No	No	No	Yes	No	Yes	Yes	Yes	2 Months	Yes	Yes	Yes	No
27	Complete	Started	Complete	Rural	No	No	No	No	No	No	No	No	No	No	No	No	No	No	No	No	No	No	No	No	No	No	No	No	No	No	No	No	No	No	No	No		Yes	No	Yes	Yes	Yes	3 Months	No	No	Yes	No
28	Complete	Started	Complete	Town	Yes	No	No	Yes	Yes	No	No	No	No	No	No	Yes	No	No	No	No	No	No	No	No	No	No	No	No	No	No	No	No	No	No	No	No		No	No	Yes	Yes	Yes	3 Months	No	No	Yes	No
29	Complete	Started	Complete	Town	No	No	No	No	No	No	No	No	No	No	No	No	No	No	No	No	No	No	No	No	No	No	No	No	No	No	No	No	No	No	No	No		No	Yes	Yes	Yes	Yes	2 Months	No	Yes	Yes	No
30	Complete	Started	Complete	Town	Yes	No	Yes: I organized, hosted, or attended one or more panels	Yes	Yes	No	Yes	No	Yes	Yes	No	No	No	Yes	Yes	Yes	Yes	Yes	Yes	No	No	Yes	Yes	No	Yes	No	No	No	No	No	Yes	No	No	Yes	Yes	Yes	Yes	Yes	2 Months	No	No	Yes	No
31	Complete	Started	Complete	Rural	No	No	No	No	No	No	No	No	No	No	No	No	No	No	No	No	No	No	No	No	No	No	No	No	No	No	No	No	No	No	No	No		No	No		No	Yes	3 Months	No	No	Yes	No
32	Complete	Started	Complete	Rural	Yes	Yes	No	No	No	No	No	No	No	No	No	No	No	No	No	No	No	No	No	No	No	No	No	No	No	No	No	No	No	No	No	No		No		Yes		Yes	1 Month	No	No	Yes	No
33	Complete	Started	Complete	Town	No	No	No	No	No	No	No	No	No	No	No	No	No	No	No	No	No	No	No	No	No	No	No	No	No	No	No	No	No	No	No	No		Yes	No	No	No	Yes	2 Months	Yes	Yes	Yes	No
34	Complete	Started	Complete	Suburban	No	No	Yes: I organized, hosted, or attended one or more panels	No	No	No	No	No	No	No	No	No	Yes	Yes	Yes	No	Yes	Yes	No	No	No	No	No	No	Yes	No	No	No	No	No	No	No	No	Yes			Yes	Yes	2 Months	No	No	Yes	No
35	Complete	Started	Complete	Town	No	No	No	Yes	Yes	No	Yes	No	Yes	No	No	No	No	Yes	No	No	No	No	No	No	No	No	No	No	No	No	No	No	No	No	No	No		No	Yes	No	Yes	Yes	1 Month	No	No	Yes	No
36	Complete	Started	Complete	Suburban	No	No	No	Yes	Yes	No	No	No	No	No	No	No	No	Yes	Yes	No	No	No	Yes	No	No	No	No	No	Yes	No	No	No	No	No	No	No	Yes	Yes	No	Yes	Yes	No		No	No	Yes	No
37	Complete	Started	Complete	Town	Yes	No	Yes: I organized, hosted, or attended one or more panels	Yes	Yes	No	Yes	No	No	Yes	No	No	No	Yes	Yes	No	No	No	No	No	No	No	No	No	No	No	No	No	Yes	No	No	Yes	No	Yes	Yes	Yes	Yes	Yes	2 Months	No	Yes	Yes	No
38	Complete	Started	Complete	Rural	No	No	Yes: I was aware of the event, but did not attend any of the panels	No	No	No	No	No	No	No	No	No	No	No	No	No	No	No	No	No	No	No	No	No	No	No	No	No	No	No	No	No		No	No	Yes	Yes	No		No	No	Yes	No
39	Complete	Started	Complete	Town	Yes	No	Yes: I organized, hosted, or attended one or more panels	Yes	No	No	Yes	No	No	No	No	No	Yes	Yes	Yes	No	Yes	No	No	Yes	No	No	No	No	No	No	No	No	No	No	No	No	No	Yes	No	No	Yes	Yes	2 Months	Yes	Yes	Yes	Yes
40	Complete	Started	Complete	Suburban	No	No	Yes: I organized, hosted, or attended one or more panels	Yes	Yes	Yes	Yes	No	Yes	Yes	No	No	Yes	Yes	Yes	Yes	No	No	No	Yes	No	No	No	No	Yes	Yes	No	No	Yes	No	Yes	Yes	No	Yes	No	Yes	Yes	Yes	2 Months	No	Yes	Yes	Yes
41	Complete	Started	Complete	Town	No	No	No	No	No	No	No	No	No	No	No	No	No	No	No	No	No	No	No	No	No	No	No	No	No	No	No	No	No	No	No	No		No	No	No	Yes	Yes	4 Months	No	Yes	Yes	Yes
42	Complete	Started	Complete	Rural	Yes	No	Yes: I was aware of the event, but did not attend any of the panels	No	No	No	No	No	No	No	No	No	No	No	No	No	No	No	No	No	No	No	No	No	No	No	No	No	No	No	No	No		Yes	No	Yes	Yes	Yes	2 Months	No	Yes	Yes	No
43	Complete	Started	Complete	Town	Yes	Yes	Yes: I organized, hosted, or attended one or more panels	Yes	No	No	Yes	No	No	Yes	No	No	No	Yes	No	No	No	No	No	No	No	No	No	No	No	No	No	No	No	No	No	No		No	Yes	Yes	Yes	Yes	2 Months	No	No	Yes	No
44	Complete	Started	Incomplete	Rural	No	No	Yes: I was aware of the event, but did not attend any of the panels	No	No	No	No	No	No	No	No	No	No	No	Yes	No	No	No	No	No	No	No	No	No	No	No	No	No	Yes	No	No	No	Yes
45	Complete	Started	Complete	Town	No	No	No	Yes	No	Yes	Yes	No	No	No	No	Yes	No	No	No	No	No	No	No	No	No	No	No	No	No	No	No	No	No	No	No	No		No	No	No	Yes	Yes	2 Months	No	No	No	No
46	Complete	Started	Complete	Rural	No	No	No	Yes	No	No	Yes	No	Yes	No	No	No	No	No	Yes	No	No	No	No	No	No	No	No	No	No	No	No	No	Yes	No	Yes	Yes	No	No	No	Yes	No	Yes	2 Months	No	Yes	Yes	No
47	Complete	Started	Complete	Town	No	No	No	Yes	Yes	No	No	Yes	No	No	No	No	No	No	Yes	Yes	Yes	No	No	No	No	No	No	No	Yes	No	No	No	No	No	Yes	No	No	No	No	No	Yes	Yes	6 Months	No	No	Yes	Yes
48	Complete	Started	Complete	Town	Yes	No	Yes: I organized, hosted, or attended one or more panels	Yes	No	No	Yes	No	No	No	No	No	No	No	No	No	No	No	No	No	No	No	No	No	No	No	No	No	No	No	No	No		No	No	Yes	Yes	Yes	3 Months	No	No	Yes	No
49	Complete	Started	Complete	Town	Yes	No	Yes: I organized, hosted, or attended one or more panels	Yes	No	No	Yes	No	No	No	Yes	No	No	No	Yes	No	No	No	No	No	No	No	No	No	No	No	No	No	No	No	Yes	No	No	No	Yes	Yes	Yes	Yes	2 Months	Yes	No	Yes	No
50	Complete	Started	Complete	Suburban	Yes	No	Yes: I organized, hosted, or attended one or more panels	Yes	No	No	Yes	No	No	No	No	Yes	No	Yes	Yes	No	Yes	No	No	No	No	No	No	No	No	Yes	No	No	No	No	Yes	No	No	No	Yes	Yes	Yes	Yes	2 Months	Yes	Yes	Yes	No
51	Complete	Started	Complete	Town	Yes	Yes	Yes: I organized, hosted, or attended one or more panels	Yes	Yes	No	Yes	No	No	Yes	No	Yes	No	No	Yes	No	No	No	Yes	Yes	No	No	No	No	Yes	No	No	No	No	No	No	No	No	Yes	Yes	Yes	Yes	Yes	2 Months	No	No	Yes	Yes
52	Complete	Started	Complete	Town	Yes	Yes	Yes: I organized, hosted, or attended one or more panels	Yes	Yes	No	No	No	Yes	No	No	Yes	No	No	Yes	No	No	No	No	No	No	No	No	No	No	No	No	Yes	Yes	No	Yes	Yes	No	Yes	No	Yes	Yes	Yes	4 Months	Yes	Yes	Yes	No
53	Complete	Started	Complete	Rural	Yes	No	Yes: I was aware of the event, but did not attend any of the panels	No	No	No	No	No	No	No	No	No	Yes	Yes	No	No	No	No	No	No	No	No	No	No	No	No	No	No	No	No	No	No		Yes	No	Yes	Yes	Yes	4 Months	Yes	Yes	Yes	No
54	Complete	Started	Complete	Town	No	No	No	No	No	No	No	No	No	No	No	No	Yes	No	Yes	No	No	No	No	No	No	No	No	No	No	Yes	No	No	No	No	Yes	No	No	No	Yes	Yes	Yes	Yes	3 Months	No	No	Yes	No
55	Complete	Started	Complete	Suburban	No	No	Yes: I organized, hosted, or attended one or more panels	No	No	No	No	No	No	No	No	Yes	No	Yes	No	No	No	No	No	No	No	No	No	No	No	No	No	No	No	No	No	No		Yes	Yes	Yes	Yes	Yes	2 Months	No	No	Yes	No
56	Complete	Started	Complete	Suburban	Yes	Yes	Yes: I organized, hosted, or attended one or more panels	No	No	No	No	No	No	No	No	No	Yes	Yes	Yes	No	No	No	No	No	No	No	No	No	No	Yes	No	No	No	No	Yes	No	No	Yes	Yes	Yes	Yes	Yes	2 Months	No	No	Yes	No
